# Supplementary material for: A plea to stop using the case‐control design in retrospective database studies
Source: Stat Med. 2019 Aug 22;38(22):4199–208. doi: 10.1002/sim.8215 (PMC6771795; doi:10.1002/sim.8215)
Supplement: Supplementary file 3 — SIM_8215‐Supp‐0003‐SupplementaryTableS1.csv [file SIM-38-4199-s003.csv]

Outcome	Exposure	Nesting cohort	Type	Cases	Controls	Exposed cases	Exposed controls	Odds Ratio	CI95LB	CI95UB	P
Ulcerative colitis	Isotretinoin		Exposure of interest	122192	366576	563	486	3.507426146	3.105236943	3.963337209	0
Ulcerative colitis	Triazolam		Negative control	122192	366576	303	553	1.648138	1.430742701	1.895012497	3.19E-12
Ulcerative colitis	Methylphenidate		Negative control	122192	366576	864	1598	1.630837205	1.499973501	1.771946361	0
Ulcerative colitis	Midazolam		Negative control	122192	366576	6681	5479	3.891473158	3.749883301	4.038659661	0
Ulcerative colitis	Neostigmine		Negative control	122192	366576	624	695	2.709697009	2.430681025	3.020143534	0
Ulcerative colitis	Bupivacaine		Negative control	122192	366576	535	641	2.514039171	2.240541027	2.819835942	0
Ulcerative colitis	atomoxetine		Negative control	122192	366576	250	598	1.256088003	1.081411398	1.454731604	0.002580083
Ulcerative colitis	Propofol		Negative control	122192	366576	1086	251	13.99969016	12.1678291	16.17804693	0
Ulcerative colitis	varenicline		Negative control	122192	366576	946	1491	1.915113754	1.764190468	2.077936557	0
Ulcerative colitis	ramelteon		Negative control	122192	366576	222	204	3.281852352	2.712165923	3.973406905	0
Ulcerative colitis	Timolol		Negative control	122192	366576	383	783	1.472100483	1.300786002	1.663227101	6.96E-10
Ulcerative colitis	tolterodine		Negative control	122192	366576	604	1187	1.530865836	1.386425307	1.68856402	0
Ulcerative colitis	brimonidine		Negative control	122192	366576	257	383	2.020181655	1.722496559	2.365502732	0
Ulcerative colitis	Solifenacin		Negative control	122192	366576	393	349	3.415703225	2.954389032	3.950983401	0
Ulcerative colitis	tamsulosin		Negative control	122192	366576	1840	2082	2.748389943	2.577562528	2.930423215	0
Ulcerative colitis	Scopolamine		Negative control	122192	366576	1795	1828	2.976930878	2.788368165	3.178245191	0
Ulcerative colitis	dorzolamide		Negative control	122192	366576	140	302	1.391482728	1.135382329	1.696452349	0.001260125
Ulcerative colitis	Dutasteride		Negative control	122192	366576	224	277	2.437028081	2.041014535	2.906798999	0
Ulcerative colitis	Lidocaine		Negative control	122192	366576	5201	4683	3.457389345	3.320627293	3.599940779	0
Ulcerative colitis	Finasteride		Negative control	122192	366576	421	572	2.22729211	1.961219695	2.527581712	0
Ulcerative colitis	Meperidine		Negative control	122192	366576	2036	2115	2.937008935	2.762308143	3.122741583	0
Ulcerative colitis	Methadone		Negative control	122192	366576	238	264	2.704545455	2.269038427	3.221936893	0
Ulcerative colitis	Nalbuphine		Negative control	122192	366576	207	263	2.36121673	1.96654202	2.831368192	0
Ulcerative colitis	Nadolol		Negative control	122192	366576	308	480	1.92882307	1.669890347	2.224620922	0
Ulcerative colitis	Ramipril		Negative control	122192	366576	978	2145	1.374686155	1.273461031	1.48290318	2.22E-16
Ulcerative colitis	Bisoprolol		Negative control	122192	366576	538	1264	1.278505984	1.154674145	1.413699189	1.95E-06
Ulcerative colitis	Terazosin		Negative control	122192	366576	290	587	1.489090902	1.290978065	1.713859521	3.62E-08
Ulcerative colitis	irbesartan		Negative control	122192	366576	712	1789	1.197015421	1.096283344	1.305586512	5.47E-05
Ulcerative colitis	Doxazosin		Negative control	122192	366576	386	838	1.388052221	1.227894127	1.56611386	1.27E-07
Ulcerative colitis	Labetalol		Negative control	122192	366576	232	531	1.312740286	1.122869678	1.530081387	0.000566431
Ulcerative colitis	Insulin Glargine		Negative control	122192	366576	1224	2047	1.806525412	1.682041799	1.939415479	0
Ulcerative colitis	Ibandronate		Negative control	122192	366576	531	557	2.913678344	2.583059293	3.286499624	0
Ulcerative colitis	Raloxifene		Negative control	122192	366576	567	1058	1.62362877	1.463689366	1.799227176	0
Ulcerative colitis	zoledronic acid		Negative control	122192	366576	15	3	15	4.948925819	64.74483309	3.65E-05
Ulcerative colitis	Insulin Lispro		Negative control	122192	366576	744	1379	1.62275539	1.483696193	1.774216858	0
Ulcerative colitis	Chorionic Gonadotropin		Negative control	122192	366576	129	361	1.072125535	0.873787708	1.307133957	0.497884346
Ulcerative colitis	Clomiphene		Negative control	122192	366576	128	472	0.813381978	0.666349556	0.985498201	0.03854351
Acute pancreatitis	DPP-4 inhibitors	Type 2 Diabetes Mellitus	Exposure of interest	6799	27196	1085	3848	1.121451186	1.034268805	1.215228458	0.005325199
Acute pancreatitis	Triazolam	Insomnia	Negative control	13791	55163	45	114	1.553508244	1.058560763	2.243238758	0.021488542
Acute pancreatitis	Methocarbamol	Back pain	Negative control	56786	227144	660	1376	1.555286222	1.402766348	1.723428356	0
Acute pancreatitis	Bupivacaine	Neoplastic disease	Negative control	70895	283580	74	132	1.382224543	0.999613465	1.894879644	0.047254671
Acute pancreatitis	Eszopiclone	Insomnia	Negative control	13791	55163	372	1146	1.31551298	1.156471176	1.493030765	2.57E-05
Acute pancreatitis	ramelteon	Insomnia	Negative control	13791	55163	35	81	1.566745179	1.013710844	2.373870793	0.038598143
Acute pancreatitis	Chlorzoxazone	Back pain	Negative control	56786	227144	74	131	1.909923945	1.390922391	2.60167832	5.11E-05
Acute pancreatitis	olopatadine	Conjunctivitis allergic	Negative control	4172	16688	111	410	1.053279386	0.831411792	1.323523182	0.661636554
Acute pancreatitis	oxybutynin	Urinary incontinence	Negative control	6261	25044	238	876	0.970830322	0.82656472	1.136175256	0.715296596
Acute pancreatitis	Permethrin	Arthropod infestation	Negative control	1044	4174	33	97	1.326127279	0.827666209	2.074255781	0.22847272
Acute pancreatitis	Bisacodyl	Gastrointestinal motility and defaecation conditions	Negative control	80047	320188	9	11	2.414590929	0.894237321	6.271544674	0.076052582
Acute pancreatitis	Levobunolol	Glaucoma	Negative control	8539	34156	22	61	1.383280877	0.781868586	2.354395201	0.24859773
Acute pancreatitis	brinzolamide	Glaucoma	Negative control	8539	34156	50	168	0.980404549	0.677195846	1.392817873	0.91433234
Acute pancreatitis	epinastine	Rhinitis allergic	Negative control	29737	118948	15	46	0.959691004	0.486106188	1.785441173	0.901340855
Acute pancreatitis	Pilocarpine	Glaucoma	Negative control	8539	34156	11	48	0.731537897	0.336611395	1.448061275	0.400988891
Acute pancreatitis	Prilocaine	Neoplastic disease	Negative control	70895	283580	244	170	2.561198008	2.058339159	3.193012235	0
Acute pancreatitis	cevimeline	Sjogren's syndrome	Negative control	751	2999	36	140	0.913130873	0.6005688	1.354683362	0.661441216
Acute pancreatitis	Scopolamine	Insomnia	Negative control	13791	55163	87	89	2.94589983	2.120456532	4.091178817	1.16E-10
Acute pancreatitis	lubiprostone	Gastrointestinal motility and defaecation conditions	Negative control	80047	320188	222	633	1.210073541	1.024001871	1.424623332	0.02359122
Acute pancreatitis	Dutasteride	Benign prostatic hyperplasia	Negative control	9595	38377	183	755	0.940658842	0.785363244	1.121016816	0.500380921
Acute pancreatitis	Aminophylline	Bronchospasm and obstruction	Negative control	35200	140799	11	31	0.503610815	0.218980262	1.077545234	0.091517128
Acute pancreatitis	omalizumab	Bronchospasm and obstruction	Negative control	35200	140799	53	169	1.297085479	0.923441956	1.792430843	0.124189329
Acute pancreatitis	levocetirizine	Rhinitis allergic	Negative control	29737	118948	296	994	1.03142492	0.894180364	1.186362358	0.667943159
Acute pancreatitis	ropivacaine	Surgery	Negative control	109746	438984	65	88	2.251498829	1.566143201	3.214192042	9.64E-06
Acute pancreatitis	Dyphylline	Bronchospasm and obstruction	Negative control	35200	140799	3	9	1.470139886	0.311257602	5.279672013	0.593629766
Acute pancreatitis	vardenafil	Sexual dysfunction	Negative control	7326	29304	96	409	1.039407915	0.816700978	1.310288521	0.74858896
Acute pancreatitis	fondaparinux	Phlebosclerosis	Negative control	118626	474504	53	48	2.367089956	1.518796273	3.691041936	0.000142551
Acute pancreatitis	tadalafil	Benign prostatic hyperplasia	Negative control	9595	38377	220	993	0.844186924	0.717608268	0.98862586	0.038233391
Acute pancreatitis	Terazosin	Benign prostatic hyperplasia	Negative control	9595	38377	168	688	0.956498171	0.792107945	1.148489007	0.638860789
Acute pancreatitis	cilostazol	Phlebosclerosis	Negative control	118626	474504	152	350	0.795521126	0.643514745	0.978909855	0.0325487
Acute pancreatitis	desmopressin	Urinary incontinence	Negative control	6261	25044	18	84	0.752129738	0.423550241	1.270607948	0.309446642
Acute pancreatitis	ganirelix	Infertility female	Negative control	1574	6293	3	15	0.879889746	0.190819672	2.933428022	0.854360641
Acute pancreatitis	Chorionic Gonadotropin	Infertility female	Negative control	1574	6293	8	80	0.42442777	0.18253559	0.856478535	0.029769373
Acute pancreatitis	Follicle Stimulating Hormone	Infertility female	Negative control	1574	6293	3	33	0.379472512	0.088796473	1.108894992	0.132474606
Acute pancreatitis	Luteinizing Hormone	Infertility female	Negative control	1574	6293	3	33	0.379472512	0.088796473	1.108894992	0.132474606
Acute pancreatitis	Ivermectin	Arthropod infestation	Negative control	1044	4174	2	13	0.498668394	0.068633216	2.110496472	0.425943369
Acute pancreatitis	silodosin	Benign prostatic hyperplasia	Negative control	9595	38377	40	149	1.040516704	0.705322283	1.501534814	0.836751369
Acute pancreatitis	picosulfate sodium	Gastrointestinal motility and defaecation conditions	Negative control	80047	320188	25	79	1.377356672	0.837783241	2.191067007	0.191743538
Acute pancreatitis	fesoterodine	Urinary incontinence	Negative control	6261	25044	16	92	0.662035085	0.357829757	1.146158266	0.164893258
Acute pancreatitis	prasugrel	Phlebosclerosis	Negative control	118626	474504	203	508	0.982755658	0.820712601	1.172545836	0.848426524
