# Supplementary material for: A plea to stop using the case‐control design in retrospective database studies
Source: Stat Med. 2019 Aug 22;38(22):4199–208. doi: 10.1002/sim.8215 (PMC6771795; doi:10.1002/sim.8215)
Supplement: Supplementary file 4 — SIM_8215‐Supp‐0004SupplementaryTableS2.csv [file SIM-38-4199-s004.csv]

Outcome	Exposure	Nesting cohort	Type	Cases	Events	Incidence rate ratio	CI95LB	CI95UB	P
Ulcerative colitis	Meperidine		Negative control	16792	16792	0.927643967466209	0.87186573527391	0.986415874048961	0.0170774308626113
Ulcerative colitis	Methadone		Negative control	10605	10605	0.869829459132971	0.703560976134426	1.0703561907604	0.192625949118168
Acute pancreatitis	Aminophylline	Bronchospasm and obstruction	Negative control	11422	11422	1.36627590282933	0.977724280428094	1.8522989113898	0.0555391650825461
Acute pancreatitis	omalizumab	Bronchospasm and obstruction	Negative control	10180	10180	1.0488801364508	0.703911165739418	1.54236297949207	0.811506091536385
Ulcerative colitis	Nalbuphine		Negative control	10619	10619	1.19475707891663	0.979036231655257	1.45097983246536	0.0762373354342814
Acute pancreatitis	levocetirizine	Rhinitis allergic	Negative control	12837	12837	1.10671340347176	0.973669128501295	1.25485071255004	0.117196183192815
Acute pancreatitis	ropivacaine	Surgery	Negative control	11659	11659	1.83438633190708	1.428653383676	2.31692355008237	8.70941807562531e-07
Acute pancreatitis	Dyphylline	Bronchospasm and obstruction	Negative control	10189	10189	1.22490005941618	0.50011268012366	2.53816109590319	0.624457851001464
Acute pancreatitis	vardenafil	Sexual dysfunction	Negative control	12335	12335	0.967776642496347	0.835473682610026	1.11673692495839	0.658142175397852
Ulcerative colitis	Nadolol		Negative control	10498	10498	1.08008573782584	0.849420299907112	1.36737972193436	0.525879166260343
Acute pancreatitis	fondaparinux	Phlebosclerosis	Negative control	10718	10718	1.34552227558424	0.972942946688022	1.82445187032502	0.0642556678062216
Ulcerative colitis	Ramipril		Negative control	11392	11392	0.869936700566446	0.752450019691031	1.00451615483471	0.0587065777942501
Acute pancreatitis	tadalafil	Benign prostatic hyperplasia	Negative control	15522	15522	0.88231096087791	0.81067666863295	0.959245288935261	0.00353742693995072
Ulcerative colitis	Bisoprolol		Negative control	10688	10688	1.15130155986653	0.93963767856787	1.40867109536482	0.172570150722199
Acute pancreatitis	Terazosin	Benign prostatic hyperplasia	Negative control	11352	11352	1.053937529909	0.899301197602491	1.23269428064657	0.513736699779462
Ulcerative colitis	Terazosin		Negative control	10497	10497	1.08101149578671	0.857009365365085	1.35721511922123	0.506574676643666
Ulcerative colitis	irbesartan		Negative control	11119	11119	0.873856609164824	0.748668473860552	1.01850226187765	0.0859317596991526
Acute pancreatitis	cilostazol	Phlebosclerosis	Negative control	10698	10698	1.04526595368935	0.83619080629122	1.29888231598787	0.693544329456893
Ulcerative colitis	Doxazosin		Negative control	10654	10654	0.972169242172903	0.784876675428298	1.19901642812066	0.794005460344241
Ulcerative colitis	Labetalol		Negative control	10461	10461	0.87497843370107	0.688537175105898	1.10546362478168	0.268823904129679
Ulcerative colitis	Insulin Glargine		Negative control	11973	11973	0.904515623774741	0.802348769052162	1.01898552738625	0.0997972568668655
Ulcerative colitis	Ibandronate		Negative control	11220	11220	0.95341326669835	0.830939263099595	1.09198179179404	0.493643672024947
Ulcerative colitis	Raloxifene		Negative control	10853	10853	1.16814453717405	0.984589825325502	1.38344411445431	0.0732500659706599
Acute pancreatitis	desmopressin	Urinary incontinence	Negative control	10300	10300	1.2223912032968	0.823921366050585	1.78275217951515	0.307801402503133
Ulcerative colitis	zoledronic acid		Negative control	9994	9994	NA	NA	NA	NA
Acute pancreatitis	ganirelix	Infertility female	Negative control	10098	10098	1.20444886555962	0.364643187002	2.93105948999832	0.72643836506207
Ulcerative colitis	Insulin Lispro		Negative control	11154	11154	0.88426268254955	0.751974311258337	1.038112328308	0.134848004071805
Acute pancreatitis	Chorionic Gonadotropin	Infertility female	Negative control	10394	10394	0.595392024954399	0.325307992320522	1.002032598296	0.0708008867232915
Ulcerative colitis	Chorionic Gonadotropin		Negative control	10374	10374	0.989252944786325	0.77124270059887	1.25913969581145	0.931141856325177
Acute pancreatitis	Follicle Stimulating Hormone	Infertility female	Negative control	10132	10132	0.499510038123485	0.122090358562714	1.34238595177399	0.256404514936184
Acute pancreatitis	Luteinizing Hormone	Infertility female	Negative control	10132	10132	0.499510038123485	0.122090358562714	1.34238595177399	0.256404514936184
Ulcerative colitis	Clomiphene		Negative control	10473	10473	0.665199007820805	0.51791209703138	0.845682084558756	0.00111788182216145
Acute pancreatitis	Ivermectin	Arthropod infestation	Negative control	10461	10461	0.991404817566806	0.580473343285854	1.57864436815996	0.973019120636681
Acute pancreatitis	silodosin	Benign prostatic hyperplasia	Negative control	10330	10330	0.917765533258396	0.623349461013653	1.32019498217016	0.653969911018892
Acute pancreatitis	picosulfate sodium	Gastrointestinal motility and defaecation conditions	Negative control	11144	11144	1.26862955465382	0.865127938942519	1.78857435151086	0.199078471139247
Acute pancreatitis	fesoterodine	Urinary incontinence	Negative control	10240	10240	0.669862109752999	0.407329299216169	1.05742325698205	0.0996735644914132
Acute pancreatitis	DPP-4 inhibitors	Type 2 Diabetes Mellitus	Exposure of interest	18163	18163	1.11125124564893	1.03856224797248	1.18906132348885	0.00224637568607777
Acute pancreatitis	prasugrel	Phlebosclerosis	Negative control	10762	10762	1.05796228214166	0.875863090109966	1.2727883062496	0.554560584301905
Ulcerative colitis	Isotretinoin		Exposure of interest	10563	10563	1.63603784236613	1.30378621371087	2.0575947751784	2.34398188920792e-05
Acute pancreatitis	Triazolam	Insomnia	Negative control	12025	12025	1.085264335357	0.890012415355	1.31370513719894	0.410084689913518
Ulcerative colitis	Triazolam		Negative control	11097	11097	0.855735219318975	0.725481051659856	1.0050339111677	0.0609779039886059
Acute pancreatitis	Methocarbamol	Back pain	Negative control	21281	21281	1.18797306792424	1.09880677927663	1.28267799133609	1.27777263201345e-05
Ulcerative colitis	Methylphenidate		Negative control	11642	11642	1.00408797468826	0.886381924710961	1.13585061904755	0.94858302399886
Ulcerative colitis	Midazolam		Negative control	30996	30996	0.790057409552249	0.762459050513072	0.818526511250971	9.64612429900864e-39
Ulcerative colitis	Neostigmine		Negative control	12840	12840	0.913287391052472	0.822592536906747	1.01225298100789	0.0865753242193805
Acute pancreatitis	Bupivacaine	Neoplastic disease	Negative control	13670	13670	1.24614097252208	1.05276074545915	1.46443640135034	0.00896289054825994
Ulcerative colitis	Bupivacaine		Negative control	11889	11889	1.0557965086555	0.935938748912346	1.18852190348817	0.373017993353169
Ulcerative colitis	atomoxetine		Negative control	10657	10657	0.8239479004561	0.672400682370962	1.00428092319749	0.058468574146317
Ulcerative colitis	Propofol		Negative control	15229	15229	0.763644349146983	0.701893738576357	0.829965959638537	2.85036114472722e-10
Acute pancreatitis	Eszopiclone	Insomnia	Negative control	15916	15916	1.06580061886462	0.977332803267579	1.16091534547693	0.146728343222069
Ulcerative colitis	varenicline		Negative control	12666	12666	0.995473122488535	0.906036508077679	1.09203795510162	0.92411576607865
Acute pancreatitis	ramelteon	Insomnia	Negative control	11448	11448	1.04013400215221	0.840975529107522	1.27466736783129	0.710715107652579
Ulcerative colitis	ramelteon		Negative control	10707	10707	1.23085582531962	1.02640550893635	1.46931528114406	0.0232275685153323
Acute pancreatitis	Chlorzoxazone	Back pain	Negative control	11302	11302	1.22303308476459	0.969807432784082	1.52572532008789	0.0815601945957429
Ulcerative colitis	Timolol		Negative control	10742	10742	0.85731437672513	0.704244802155035	1.04065970818811	0.122236472416205
Ulcerative colitis	tolterodine		Negative control	11383	11383	0.90293980631277	0.787626275338253	1.03297879286901	0.139980351365017
Ulcerative colitis	brimonidine		Negative control	10673	10673	0.835708692262901	0.67816172499283	1.02450924798311	0.0881603365494122
Acute pancreatitis	olopatadine	Conjunctivitis allergic	Negative control	16285	16285	0.991830644566933	0.890704254897463	1.10162964698063	0.879744632123018
Ulcerative colitis	Solifenacin		Negative control	10947	10947	1.14719060099084	0.974919528652964	1.34631527077526	0.0953861709135495
Acute pancreatitis	oxybutynin	Urinary incontinence	Negative control	13449	13449	1.04263615155716	0.928093092448089	1.16904995857198	0.478275303474757
Acute pancreatitis	Permethrin	Arthropod infestation	Negative control	12529	12529	1.12957282502007	0.893251483731135	1.40690243441158	0.293100421332558
Ulcerative colitis	tamsulosin		Negative control	14766	14766	1.01714883321622	0.94238226170594	1.09712335798184	0.661097484816116
Acute pancreatitis	Bisacodyl	Gastrointestinal motility and defaecation conditions	Negative control	10350	10350	1.42210266521291	0.761412981566667	2.42434119608227	0.233312748048031
Acute pancreatitis	Levobunolol	Glaucoma	Negative control	10060	10060	1.31315083916657	0.68378015764555	2.46768838190251	0.405358564355265
Acute pancreatitis	brinzolamide	Glaucoma	Negative control	10281	10281	0.831523381243037	0.571091971547458	1.18684878946267	0.322830159502882
Acute pancreatitis	epinastine	Rhinitis allergic	Negative control	10428	10428	1.03803418953377	0.66722803035075	1.54888686686275	0.862061369356463
Acute pancreatitis	Pilocarpine	Glaucoma	Negative control	10402	10402	1.1473133109844	0.817748767276635	1.58402605764534	0.415215470571206
Acute pancreatitis	Prilocaine	Neoplastic disease	Negative control	13540	13540	1.32887232924998	1.16907936607156	1.50519630658199	1.03145842169639e-05
Acute pancreatitis	cevimeline	Sjogren's syndrome	Negative control	10252	10252	1.46241062802113	1.01260797360257	2.08415468249903	0.0390118433320892
Acute pancreatitis	Scopolamine	Insomnia	Negative control	17979	17979	2.56414182860198	2.36634291514629	2.77470898306757	0
Ulcerative colitis	Scopolamine		Negative control	14999	14999	1.30218797508158	1.21739041205849	1.39210822599228	1.17683640610267e-14
Ulcerative colitis	dorzolamide		Negative control	10279	10279	0.959584284838116	0.700802948471357	1.30387915698543	0.794503110740531
Acute pancreatitis	lubiprostone	Gastrointestinal motility and defaecation conditions	Negative control	11816	11816	1.03829663479069	0.885199236752322	1.21268890635382	0.639787857092768
Acute pancreatitis	Dutasteride	Benign prostatic hyperplasia	Negative control	10892	10892	0.952186511579391	0.787135506693895	1.14715144271783	0.610108040683588
Ulcerative colitis	Dutasteride		Negative control	10477	10477	1.01907616186532	0.809460807782013	1.27675133198373	0.870876347579824
Ulcerative colitis	Lidocaine		Negative control	26050	26050	1.02592175857755	0.986141333795923	1.06708307687906	0.203482177864121
Ulcerative colitis	Finasteride		Negative control	10777	10777	0.923298936680406	0.763947382495416	1.11246518211098	0.405222128531945
